# Supplementary material for: Health status of honey bee colonies (Apis mellifera) and disease-related risk factors for colony losses in Austria
Source: PLoS One. 2019 Jul 9;14(7):e0219293. doi: 10.1371/journal.pone.0219293 (PMC6615611; doi:10.1371/journal.pone.0219293)
Supplement: S1 Dataset — The GPS-coordinates were rounded to 2 decimal places to ensure privacy of the beekeepers (mean deviation from location: 345m ± 142 s.d.). (CSV) [file pone.0219293.s005.csv]

Supporting information: L Morawetz, H K�glberger, A Griesbacher, I Derakhshifar, K Crailsheim, R Brodschneider, R Moosbeckhofer; Health status of honey bee colonies (Apis mellifera) and disease-related risk factors for colony losses in Austria
S2 Dataset. GPS-Coordinates of the 189 apiary locations. The GPS-coordinates were rounded to 2 decimal places to ensure privacy of the beekeepers (mean deviation from location: 345m � 142 s.d.).
,"federal_state","subgroup","GPS_Laenge_2","GPS_Breite_2"
1,"Burgenland","core.group",16.07,47.37
2,"Burgenland","core.group",16.1,46.94
3,"Burgenland","core.group",17.1,48.01
4,"Burgenland","core.group",16.52,47.85
5,"Burgenland","core.group",16.18,47.21
6,"Burgenland","focus.group",16.93,47.88
7,"Burgenland","focus.group",16.57,47.43
8,"Burgenland","focus.group",16.12,46.89
9,"Burgenland","focus.group",16.12,47.05
10,"Burgenland","focus.group",16.18,47.06
11,"Burgenland","focus.group",16.08,47.62
12,"Carinthia","core.group",13.89,46.87
13,"Carinthia","core.group",12.74,46.7
14,"Carinthia","core.group",14.17,46.61
15,"Carinthia","core.group",14.08,46.85
16,"Carinthia","core.group",13.2,46.74
17,"Carinthia","core.group",12.91,46.91
18,"Carinthia","core.group",13.41,46.82
19,"Carinthia","core.group",13.52,46.79
20,"Carinthia","core.group",14.11,46.95
21,"Carinthia","core.group",13.72,46.68
22,"Carinthia","core.group",14.06,46.58
23,"Carinthia","core.group",14.63,46.66
24,"Carinthia","core.group",14.47,46.55
25,"Carinthia","core.group",14.63,46.58
26,"Carinthia","core.group",14.73,46.75
27,"Carinthia","focus.group",14.14,46.67
28,"Carinthia","focus.group",14.47,46.69
29,"Carinthia","focus.group",14.27,46.68
30,"Carinthia","focus.group",14.1,46.75
31,"Lower Austria","core.group",14.87,48.05
32,"Lower Austria","focus.group",14.61,48.18
33,"Lower Austria","core.group",14.9,47.97
34,"Lower Austria","core.group",16.18,47.91
35,"Lower Austria","core.group",16.78,48.16
36,"Lower Austria","core.group",14.9,48.64
37,"Lower Austria","core.group",15.87,48.7
38,"Lower Austria","core.group",15.66,48.6
39,"Lower Austria","core.group",15.37,48.36
40,"Lower Austria","core.group",15.55,47.81
41,"Lower Austria","core.group",15.06,48.18
42,"Lower Austria","core.group",15.86,47.69
43,"Lower Austria","core.group",15.21,47.98
44,"Lower Austria","core.group",15.03,48.11
45,"Lower Austria","core.group",15.49,48.28
46,"Lower Austria","core.group",15.84,48.2
47,"Lower Austria","core.group",15.42,48.8
48,"Lower Austria","core.group",16.32,48.31
49,"Lower Austria","core.group",16.21,47.45
50,"Lower Austria","core.group",14.52,48.08
51,"Lower Austria","core.group",16.37,48.39
52,"Lower Austria","core.group",16.47,48.62
53,"Lower Austria","core.group",15,48.59
54,"Lower Austria","focus.group",16.76,48.34
55,"Lower Austria","focus.group",16.11,48.36
56,"Lower Austria","focus.group",16.55,48.66
57,"Lower Austria","focus.group",16.21,47.96
58,"Lower Austria","focus.group",14.83,48.18
59,"Lower Austria","focus.group",16.25,47.8
60,"Lower Austria","focus.group",15.39,48.47
61,"Lower Austria","focus.group",16.45,47.98
62,"Lower Austria","focus.group",16.63,48.57
63,"Upper Austria","core.group",13.02,48.12
64,"Upper Austria","core.group",13.16,48.16
65,"Upper Austria","core.group",12.88,48.2
66,"Upper Austria","core.group",14.04,48.25
67,"Upper Austria","core.group",14.51,48.35
68,"Upper Austria","core.group",14.5,48.52
69,"Upper Austria","core.group",14.55,48.33
70,"Upper Austria","core.group",13.97,47.86
71,"Upper Austria","core.group",13.81,47.9
72,"Upper Austria","core.group",13.98,47.96
73,"Upper Austria","core.group",13.87,48.64
74,"Upper Austria","core.group",13.81,48.34
75,"Upper Austria","core.group",13.72,48.15
76,"Upper Austria","core.group",14.36,47.69
77,"Upper Austria","core.group",14.35,48.19
78,"Upper Austria","core.group",14.3,48.27
79,"Upper Austria","core.group",14.65,48.25
80,"Upper Austria","core.group",14.67,48.22
81,"Upper Austria","core.group",13.44,48.23
82,"Upper Austria","core.group",13.97,48.66
83,"Upper Austria","core.group",13.95,48.55
84,"Upper Austria","core.group",13.77,48.46
85,"Upper Austria","core.group",13.6,48.49
86,"Upper Austria","core.group",13.58,48.44
87,"Upper Austria","core.group",13.53,48.54
88,"Upper Austria","core.group",14.35,48.08
89,"Upper Austria","core.group",14.42,47.99
90,"Upper Austria","core.group",14.37,48.4
91,"Upper Austria","core.group",14.36,48.34
92,"Upper Austria","core.group",14.23,48.33
93,"Upper Austria","core.group",14.38,48.28
94,"Upper Austria","core.group",13.59,47.89
95,"Upper Austria","core.group",13.48,48.02
96,"Upper Austria","core.group",13.51,47.83
97,"Upper Austria","core.group",13.35,47.99
98,"Upper Austria","core.group",13.99,48.14
99,"Upper Austria","core.group",13.91,48.17
100,"Upper Austria","focus.group",13.65,48.17
101,"Upper Austria","focus.group",14.27,48.34
102,"Upper Austria","focus.group",13.51,48.52
103,"Upper Austria","focus.group",13.35,47.91
104,"Upper Austria","core.group",13.4,48.33
105,"Upper Austria","focus.group",14.21,48.21
106,"Upper Austria","focus.group",14.08,48.12
107,"Upper Austria","focus.group",14.61,48.48
108,"Upper Austria","core.group",14.08,48.52
109,"Upper Austria","focus.group",14.27,48.5
110,"Upper Austria","core.group",14.4,47.94
111,"Upper Austria","focus.group",13.68,47.98
112,"Upper Austria","core.group",14.06,48.33
113,"Upper Austria","focus.group",13.63,47.63
114,"Upper Austria","focus.group",13.87,48.64
115,"Salzburg","core.group",13.15,47.58
116,"Salzburg","core.group",13.13,47.88
117,"Salzburg","core.group",13.17,47.97
118,"Salzburg","core.group",12.95,47.95
119,"Salzburg","core.group",12.9,47.97
120,"Salzburg","core.group",13.02,47.87
121,"Salzburg","core.group",13.44,47.38
122,"Salzburg","core.group",13.39,47.42
123,"Salzburg","core.group",12.8,47.35
124,"Salzburg","core.group",12.54,47.37
125,"Salzburg","core.group",13.77,47.17
126,"Salzburg","core.group",13.26,47.34
127,"Salzburg","core.group",12.43,47.27
128,"Styria","core.group",15.49,47.59
129,"Styria","core.group",15.59,47.56
130,"Styria","core.group",15.28,46.79
131,"Styria","core.group",15.21,46.82
132,"Styria","core.group",15.52,47.1
133,"Styria","core.group",15.53,47.11
134,"Styria","core.group",15.61,47.04
135,"Styria","core.group",16.11,47.48
136,"Styria","core.group",14.45,47.21
137,"Styria","core.group",15.73,46.98
138,"Styria","core.group",15.97,46.85
139,"Styria","core.group",15.67,47.26
140,"Styria","core.group",15.29,47.73
141,"Styria","core.group",15.51,46.85
142,"Styria","core.group",15.1,47.39
143,"Styria","core.group",14.47,47.49
144,"Styria","focus.group",15.41,47
145,"Styria","focus.group",15.74,47.34
146,"Styria","focus.group",15.4,47.48
147,"Styria","focus.group",15.8,47.13
148,"Styria","focus.group",16.04,47.17
149,"Styria","focus.group",15.76,46.7
150,"Styria","core.group",15.8,47.06
151,"Styria","core.group",15.66,46.73
152,"Styria","core.group",14.63,47.71
153,"Styria","core.group",14.42,47.09
154,"Tyrol","core.group",10.76,47.18
155,"Tyrol","core.group",11.45,47.3
156,"Tyrol","core.group",11.46,47.26
157,"Tyrol","core.group",11.33,47.25
158,"Tyrol","focus.group",12.36,47.47
159,"Tyrol","core.group",12.21,47.44
160,"Tyrol","focus.group",12.27,47.65
161,"Tyrol","core.group",11.93,47.4
162,"Tyrol","focus.group",11.82,47.39
163,"Tyrol","core.group",10.19,46.95
164,"Tyrol","core.group",12.4,46.92
165,"Tyrol","core.group",10.54,47.5
166,"Tyrol","core.group",11.9,47.29
167,"Tyrol","core.group",12.15,47.55
168,"Tyrol","core.group",12.05,47.53
169,"Tyrol","core.group",11.02,46.95
170,"Tyrol","focus.group",11.74,47.36
171,"Tyrol","core.group",10.4,47.15
172,"Tyrol","core.group",12.33,47.52
173,"Vorarlberg","core.group",9.9,47.07
174,"Vorarlberg","core.group",9.95,47.02
175,"Vorarlberg","core.group",9.93,47.49
176,"Vorarlberg","core.group",9.77,47.51
177,"Vorarlberg","core.group",10.01,47.32
178,"Vorarlberg","core.group",9.66,47.46
179,"Vorarlberg","core.group",9.66,47.29
180,"Vorarlberg","core.group",9.72,47.22
181,"Vorarlberg","focus.group",9.74,47.46
182,"Vorarlberg","focus.group",9.64,47.35
183,"Vienna","core.group",16.31,48.22
184,"Vienna","core.group",16.34,48.19
185,"Vienna","core.group",16.31,48.23
186,"Vienna","core.group",16.34,48.27
187,"Vienna","core.group",16.33,48.26
188,"Vienna","focus.group",16.43,48.27
189,"Vienna","focus.group",16.31,48.18
